# Supplementary material for: Hyperthermia of Magnetically Soft-Soft Core-Shell Ferrite Nanoparticles
Source: Int J Mol Sci. 2022 Nov 26;23(23):14825. doi: 10.3390/ijms232314825 (PMC9735482; doi:10.3390/ijms232314825)
Supplement: Supplementary file 1 [file ijms-23-14825-s001.zip]

Archive with 1 entries (1 files):
- ijms-1988989-supplementary.pdf
